# Supplementary material for: Molasses-Silver Nanoparticles: Synthesis, Optimization, Characterization, and Antibiofilm Activity
Source: Int J Mol Sci. 2022 Sep 6;23(18):10243. doi: 10.3390/ijms231810243 (PMC9499626; doi:10.3390/ijms231810243)
Supplement: Supplementary file 1 [file ijms-23-10243-s001.zip]

Archive with 1 entries (1 files):
- ijms-1875182-supplementary.pdf
